# Supplementary material for: Impact of hospital nephrectomy volume on intermediate‐ to long‐term survival in renal cell carcinoma
Source: BJU Int. 2019 Jul 15;125(1):56–63. doi: 10.1111/bju.14848 (PMC6973244; doi:10.1111/bju.14848)
Supplement: Supplementary file 3 — Table S2. Completeness of TNM stage data by patient characteristics. [file BJU-125-56-s003.xlsx]

## Sheet: Supp Table 2
Supplementary Table 2: Completeness of TNM stage data by patient characteristics.
Variables	Total Number of Patients	Patients with complete TNM data	Complete TNM data (%)	P Value
	(N=29,747)	(n=14,076)
Hospital Volumes
<20	10526	4857	46.1	<0.01
20-39	11424	5769	50.5
≥40	7797	3450	44.3
Age
64	15292	7225	47.3	<0.01
65-74	9113	4214	46.2
≥75	5342	2637	49.4
Sex
Male	18678	8885	47.6	0.26
Female	11069	5191	46.9
Ethnicity
White	26177	12422	47.5	<0.01
Non-white	1328	743	55.9
Unknown	2242	911	40.6
CCI
0	17637	8218	46.6	<0.01
1	8616	4112	47.7
≥2	3494	1746	50
IMD
1	5810	2695	46.4	<0.01
2	6302	3211	51
3	6284	3253	51.8
4	5839	2746	47
5	5105	2171	42.5
Year
2000-2002	6414	1703	26.6	<0.01
2003-2005	7308	2916	39.9
2006-2008	9107	4684	51.4
2009-2010	6918	4773	69
Grade
1	2033	976	48	<0.01
2	9209	5426	58.9
3	7186	4398	61.2
4	2271	1550	68.3
Unknown	9048	1726	19.1
Morphology
Clear Cell	8808	4489	60	<0.01
Others	702	427	60.8
Unknown	18572	8827	47.5
Nephrectomy Type
Radical	27275	12880	47.2	0.27
Partial	2472	1196	48.4
Surgical Access
Open	22557	9955	44.1	<0.01
Minimally-Invasive	7190	4121	57.3
